# Supplementary material for: Clinical Efficacy of Probiotics for Allergic Rhinitis: Results of an Exploratory Randomized Controlled Trial
Source: Nutrients. 2024 Nov 30;16(23):4173. doi: 10.3390/nu16234173 (PMC11644003; doi:10.3390/nu16234173)
Supplement: Supplementary file 1 [file nutrients-16-04173-s001.zip]

Archive with 1 entries (1 files):
- nutrients-3317615-supplementary.pdf
